# Supplementary material for: Taxonomic review of genus Microrhagus Dejean, 1833 from Korea, with description of a new species (Coleoptera, Eucnemidae, Melasinae, Dirhagini)
Source: Zookeys. 2018 Aug 13;(781):81–95. doi: 10.3897/zookeys.781.21106 (PMC6160833; doi:10.3897/zookeys.781.21106)
Supplement: XML Treatment for Microrhagus [file zookeys.781.21106-treatment1.xml]

<!DOCTYPE tp:taxon-treatment
  PUBLIC "-//TaxonX//DTD Taxonomic Treatment Publishing DTD v0 20100105//EN" "tax-treatment-NSO.dtd">
<tp:taxon-treatment xmlns:tp="http://www.plazi.org/taxpub"><tp:treatment-meta><kwd-group><label>Taxon classification</label><kwd><named-content xmlns:xlink="http://www.w3.org/1999/xlink" content-type="kingdom">Animalia</named-content></kwd><kwd><named-content xmlns:xlink="http://www.w3.org/1999/xlink" content-type="order">Coleoptera</named-content></kwd><kwd><named-content xmlns:xlink="http://www.w3.org/1999/xlink" content-type="family">Eucnemidae</named-content></kwd></kwd-group><mixed-citation publication-type="journal"><person-group><name><surname>Seung</surname><given-names>Jinbae</given-names></name><name><surname>Lee</surname><given-names>Seunghwan</given-names></name></person-group><article-title>Taxonomic review of genus <italic><tp:taxon-name><tp:taxon-name-part taxon-name-part-type="genus" reg="Microrhagus">Microrhagus</tp:taxon-name-part></tp:taxon-name></italic> Dejean, 1833 from Korea, with description of a new species (<tp:taxon-name><tp:taxon-name-part taxon-name-part-type="order">Coleoptera</tp:taxon-name-part></tp:taxon-name>, <tp:taxon-name><tp:taxon-name-part taxon-name-part-type="family">Eucnemidae</tp:taxon-name-part></tp:taxon-name>, <tp:taxon-name><tp:taxon-name-part taxon-name-part-type="subfamily">Melasinae</tp:taxon-name-part></tp:taxon-name>, <tp:taxon-name><tp:taxon-name-part taxon-name-part-type="tribe">Dirhagini</tp:taxon-name-part></tp:taxon-name>)</article-title><source>Zookeys</source><day>13</day><month>8</month><year>2018</year><volume>2018</volume><issue>781</issue><fpage>81</fpage><lpage>95</lpage><pub-id pub-id-type="doi">10.3897/zookeys.781.21106</pub-id></mixed-citation></tp:treatment-meta><tp:nomenclature><label>Genus</label><tp:taxon-name>
                  <tp:taxon-name-part taxon-name-part-type="genus" reg="Microrhagus">Microrhagus</tp:taxon-name-part>
                </tp:taxon-name><tp:taxon-authority>Dejean, 1833</tp:taxon-authority><tp:nomenclature-citation-list><tp:nomenclature-citation><tp:taxon-name>
                      <tp:taxon-name-part taxon-name-part-type="genus" reg="Microrhagus">Microrhagus</tp:taxon-name-part>
                    </tp:taxon-name><comment>Dejean, 1833: 85. Type species: <tp:taxon-name><tp:taxon-name-part taxon-name-part-type="genus" reg="Elater">Elater</tp:taxon-name-part><tp:taxon-name-part taxon-name-part-type="species" reg="pygmaeus">pygmaeus</tp:taxon-name-part></tp:taxon-name> Fabricius, 1792.</comment></tp:nomenclature-citation></tp:nomenclature-citation-list></tp:nomenclature><tp:treatment-sec sec-type="diagnosis" id="SECID0EXJAC"><title>Diagnosis.</title><p>Head: pits present between eyes and antennal sockets; frontoclypeal region strongly narrowed at base; antennae serrate or pectinate; antennomere III not longer than antennomeres IV–V combined. Prothorax: pronotal lateral carina divided into anterolateral carina and posterolateral carina; notosternal antennal grooves well developed. Pterothorax: mesepimeron fused with mesepisternum; metepisternum subparallel-sided or widened posteriorly; metacoxal plate expanded inward. Leg: male protarsomere I with apical sex-comb; metatarsomere I not shorter than metatarsomeres II–III combined, metatarsomere IV slightly dilated. Abdomen: abdominal ventrites connate; abdominal ventrite V obtusely produced or simply rounded at apex in ventral view; median lobe of aedeagus bifurcate at apex and secondary lateral lobes small (<xref ref-type="bibr" rid="B1">de Bonvouloir 1872</xref>; <xref ref-type="bibr" rid="B14">Reitter 1921</xref>; <xref ref-type="bibr" rid="B3">Fleutiaux 1923</xref>, <xref ref-type="bibr" rid="B4">1935</xref>; <xref ref-type="bibr" rid="B5">Hisamatsu 1960</xref>, <xref ref-type="bibr" rid="B6">1985</xref>; <xref ref-type="bibr" rid="B10">Muona 2000</xref>).</p><sec sec-type="Key to species of Korean Microrhagus" id="SECID0EZKAC"><title>Key to species of Korean <italic><tp:taxon-name><tp:taxon-name-part taxon-name-part-type="genus" reg="Microrhagus">Microrhagus</tp:taxon-name-part></tp:taxon-name></italic></title><table-wrap content-type="key" position="anchor" orientation="portrait"><table id="TID0EJEAC" rules="all"><tbody><tr><td rowspan="1" colspan="1">1</td><td rowspan="1" colspan="1">Frons with carina or groove at midline; pronotum narrowed anteriorly, with paired dimples near middle; male antennae pectinate from antennomere III</td><td rowspan="1" colspan="1">
                            <bold>2</bold>
                          </td></tr><tr><td rowspan="1" colspan="1">–</td><td rowspan="1" colspan="1">Frons without carina or groove (Fig. <xref ref-type="fig" rid="F3">3G</xref>); pronotum nearly parallel-sided, without dimples; male antennae pectinate from antennomere IV (Fig. <xref ref-type="fig" rid="F3">3E</xref>)</td><td rowspan="1" colspan="1">
                            <bold><italic><tp:taxon-name><tp:taxon-name-part taxon-name-part-type="genus" reg="Microrhagus">M.</tp:taxon-name-part><tp:taxon-name-part taxon-name-part-type="species" reg="mystagogus">mystagogus</tp:taxon-name-part></tp:taxon-name></italic> (Fleutiaux)</bold>
                          </td></tr><tr><td rowspan="1" colspan="1">2</td><td rowspan="1" colspan="1">Pronotum without groove at midline; elytra less than 2.5 × longer than combined width; male antennomere III with process at base, antennomere IV with process at mid-length, antennomeres V–X with processes at apex; lateral lobes of aedeagus narrowly produced apically</td><td rowspan="1" colspan="1">
                            <bold>3</bold>
                          </td></tr><tr><td rowspan="1" colspan="1">–</td><td rowspan="1" colspan="1">Pronotum with a longitudinal groove at midline (Fig. <xref ref-type="fig" rid="F2">2A, B</xref>); elytra 2.7 × longer than combined width; male antennomeres III–X with process near apex (Fig. <xref ref-type="fig" rid="F2">2E</xref>); lateral lobes of aedeagus truncate (Fig. <xref ref-type="fig" rid="F2">2M</xref>)</td><td rowspan="1" colspan="1">
                            <bold><italic><tp:taxon-name><tp:taxon-name-part taxon-name-part-type="genus" reg="Microrhagus">M.</tp:taxon-name-part><tp:taxon-name-part taxon-name-part-type="species" reg="jejuensis">jejuensis</tp:taxon-name-part></tp:taxon-name></italic> sp. n.</bold>
                          </td></tr><tr><td rowspan="1" colspan="1">3</td><td rowspan="1" colspan="1">Pronotum less densely punctate, average distance between punctures greater than puncture diameter; antennal process III as long as length of antennomere III (Fig. <xref ref-type="fig" rid="F1">1E</xref>); ventral lobe of aedeagus broadened toward apex (Fig. <xref ref-type="fig" rid="F1">1M</xref>)</td><td rowspan="1" colspan="1">
                            <bold><italic><tp:taxon-name><tp:taxon-name-part taxon-name-part-type="genus" reg="Microrhagus">M.</tp:taxon-name-part><tp:taxon-name-part taxon-name-part-type="species" reg="foveolatus">foveolatus</tp:taxon-name-part></tp:taxon-name></italic> (Fleutiaux)</bold>
                          </td></tr><tr><td rowspan="1" colspan="1">–</td><td rowspan="1" colspan="1">Pronotum very densely punctate, average distance between punctures smaller than puncture diameter; antennal process III 1.4 × longer than length of antennomere III (Fig. <xref ref-type="fig" rid="F4">4E</xref>); ventral lobe of aedeagus subparallel-sided (Fig. <xref ref-type="fig" rid="F4">4M</xref>)</td><td rowspan="1" colspan="1">
                            <bold><italic><tp:taxon-name><tp:taxon-name-part taxon-name-part-type="genus" reg="Microrhagus">M.</tp:taxon-name-part><tp:taxon-name-part taxon-name-part-type="species" reg="ramosus">ramosus</tp:taxon-name-part></tp:taxon-name></italic> Fleutiaux</bold>
                          </td></tr></tbody></table></table-wrap></sec></tp:treatment-sec><tp:treatment-sec><!--Section generated to contain objects referenced in tp:taxon-treatment.--><fig id="F3" position="float" orientation="portrait"><label>Figure 3.</label><caption><p><italic><tp:taxon-name><tp:taxon-name-part taxon-name-part-type="genus" reg="Microrhagus">Microrhagus</tp:taxon-name-part><tp:taxon-name-part taxon-name-part-type="species" reg="mystagogus">mystagogus</tp:taxon-name-part></tp:taxon-name></italic> (Fleutiaux, 1923). <bold>A, C–E, G, I–O</bold> male <bold>B, F, H</bold>, female <bold>A, B</bold> dorsal habitus <bold>C</bold> ventral habitus <bold>D</bold> lateral habitus <bold>E–F</bold> antenna <bold>G–H</bold> frons <bold>I</bold> antennal groove <bold>J</bold> metepisternum <bold>K</bold> metacoxal plate <bold>L</bold> abdominal ventrite V <bold>M–N</bold> aedeagus <bold>O</bold> metatarsus. Scale bar: 1 mm (<bold>A–F</bold>); 0.5 mm (<bold>G–O</bold>).</p></caption><graphic xmlns:xlink="http://www.w3.org/1999/xlink" xlink:href="zookeys-781-081-g003.jpg" position="float" orientation="portrait" xlink:type="simple" id="oo_223014.jpg"/></fig><fig id="F2" position="float" orientation="portrait"><label>Figure 2.</label><caption><p><italic><tp:taxon-name><tp:taxon-name-part taxon-name-part-type="genus" reg="Microrhagus">Microrhagus</tp:taxon-name-part><tp:taxon-name-part taxon-name-part-type="species" reg="jejuensis">jejuensis</tp:taxon-name-part></tp:taxon-name></italic> sp. n. <bold>A, C–E, G, I–O</bold> male <bold>B, F, H</bold> female. <bold>A, B</bold>, dorsal habitus <bold>C</bold> ventral habitus <bold>D</bold> lateral habitus <bold>E–F</bold> antenna <bold>G–H</bold> frons <bold>I</bold> antennal groove <bold>J</bold> metepisternum <bold>K</bold> metacoxal plate <bold>L</bold> abdominal ventrite V <bold>M–N</bold> aedeagus <bold>O</bold> metatarsus. Scale bar: 1 mm (<bold>A–F</bold>); 0.5 mm (<bold>G–O</bold>).</p></caption><graphic xmlns:xlink="http://www.w3.org/1999/xlink" xlink:href="zookeys-781-081-g002.jpg" position="float" orientation="portrait" xlink:type="simple" id="oo_223013.jpg"/></fig><fig id="F1" position="float" orientation="portrait"><label>Figure 1.</label><caption><p><italic><tp:taxon-name><tp:taxon-name-part taxon-name-part-type="genus" reg="Microrhagus">Microrhagus</tp:taxon-name-part><tp:taxon-name-part taxon-name-part-type="species" reg="foveolatus">foveolatus</tp:taxon-name-part></tp:taxon-name></italic> (Fleutiaux, 1923). <bold>A, C–E, G, I–O</bold> male <bold>B, F, H</bold> female. <bold>A, B</bold> dorsal habitus <bold>C</bold> ventral habitus <bold>D</bold> lateral habitus <bold>E–F</bold> antenna <bold>G–H</bold> frons <bold>I</bold> antennal groove <bold>J</bold> metepisternum <bold>K</bold> metacoxal plate <bold>L</bold> abdominal ventrite V <bold>M–N</bold> aedeagus <bold>O</bold> metatarsus. Scale bar: 1 mm (<bold>A–F</bold>); 0.5 mm (<bold>G–O</bold>).</p></caption><graphic xmlns:xlink="http://www.w3.org/1999/xlink" xlink:href="zookeys-781-081-g001.jpg" position="float" orientation="portrait" xlink:type="simple" id="oo_223012.jpg"/></fig><fig id="F4" position="float" orientation="portrait"><label>Figure 4.</label><caption><p><italic><tp:taxon-name><tp:taxon-name-part taxon-name-part-type="genus" reg="Microrhagus">Microrhagus</tp:taxon-name-part><tp:taxon-name-part taxon-name-part-type="species" reg="ramosus">ramosus</tp:taxon-name-part></tp:taxon-name></italic> (Fleutiaux, 1902). <bold>A, C–E, G, I–O</bold> male <bold>B, F, H</bold> female <bold>A, B</bold> dorsal habitus <bold>C</bold> ventral habitus <bold>D</bold> lateral habitus <bold>E–F</bold> antenna <bold>G–H</bold> frons <bold>I</bold> antennal groove <bold>J</bold> metepisternum <bold>K</bold> metacoxal plate <bold>L</bold> abdominal ventrite V <bold>M–N</bold> aedeagus <bold>O</bold> metatarsus. Scale bar: 1 mm (<bold>A–F</bold>); 0.5 mm (<bold>G–O</bold>).</p></caption><graphic xmlns:xlink="http://www.w3.org/1999/xlink" xlink:href="zookeys-781-081-g004.jpg" position="float" orientation="portrait" xlink:type="simple" id="oo_223015.jpg"/></fig></tp:treatment-sec><ref-list><ref id="B1"><mixed-citation xmlns:xlink="http://www.w3.org/1999/xlink" xlink:type="simple"><person-group><name name-style="western"><surname>de Bonvouloir</surname><given-names>HA</given-names></name></person-group> (<year>1872</year>) Monographie de la Famille des Eucnémides (2<sup>nd</sup> part). Annales de la Société entomologique de France 4 (Partie Supplémentaire): 289–560.</mixed-citation></ref><ref id="B14"><mixed-citation xmlns:xlink="http://www.w3.org/1999/xlink" xlink:type="simple"><person-group><name name-style="western"><surname>Reitter</surname><given-names>E</given-names></name></person-group> (<year>1921</year>) <article-title>Bestimmungs-Tabellen des europaeischen Coleopteren 90. <tp:taxon-name><tp:taxon-name-part taxon-name-part-type="family">Trixagidae</tp:taxon-name-part></tp:taxon-name>, <tp:taxon-name><tp:taxon-name-part taxon-name-part-type="family">Eucnemidae</tp:taxon-name-part></tp:taxon-name>, <tp:taxon-name><tp:taxon-name-part taxon-name-part-type="family">Cerophytidae</tp:taxon-name-part></tp:taxon-name> und <tp:taxon-name>Phylloceridae</tp:taxon-name>.</article-title><source>Wiener Entomologische Zeitung</source><volume>38</volume>: <fpage>65</fpage>–<lpage>90</lpage>.</mixed-citation></ref><ref id="B3"><mixed-citation xmlns:xlink="http://www.w3.org/1999/xlink" xlink:type="simple"><person-group><name name-style="western"><surname>Fleutiaux</surname><given-names>E</given-names></name></person-group> (<year>1923</year>) <article-title>Les <tp:taxon-name><tp:taxon-name-part taxon-name-part-type="family">Melasidae</tp:taxon-name-part></tp:taxon-name> du Japon.</article-title><source>Annales de la Société Entomologique de France</source><volume>91</volume>: <fpage>291</fpage>–<lpage>328</lpage>.</mixed-citation></ref><ref id="B4"><mixed-citation xmlns:xlink="http://www.w3.org/1999/xlink" xlink:type="simple"><person-group><name name-style="western"><surname>Fleutiaux</surname><given-names>E</given-names></name></person-group> (<year>1935</year>) <article-title>Essai d’un genera des <tp:taxon-name>Eucnemididae</tp:taxon-name> paléarctiques.</article-title><source>Revue Française d’Entomologie</source><volume>2</volume>: <fpage>1</fpage>–<lpage>18</lpage>.</mixed-citation></ref><ref id="B5"><mixed-citation xmlns:xlink="http://www.w3.org/1999/xlink" xlink:type="simple"><person-group><name name-style="western"><surname>Hisamatsu</surname><given-names>S</given-names></name></person-group> (<year>1960</year>) <article-title>A revision of the genus <italic><tp:taxon-name><tp:taxon-name-part taxon-name-part-type="genus">Dirrhagus</tp:taxon-name-part></tp:taxon-name></italic> Latreille of Japan (<tp:taxon-name><tp:taxon-name-part taxon-name-part-type="order">Coleoptera</tp:taxon-name-part></tp:taxon-name>: <tp:taxon-name><tp:taxon-name-part taxon-name-part-type="family">Eucnemidae</tp:taxon-name-part></tp:taxon-name>).</article-title><source>Transactions of the Shikoku Entomological Society</source><volume>6</volume>: <fpage>92</fpage>–<lpage>103</lpage>.</mixed-citation></ref><ref id="B6"><mixed-citation xmlns:xlink="http://www.w3.org/1999/xlink" xlink:type="simple"><person-group><name name-style="western"><surname>Hisamatsu</surname><given-names>S</given-names></name></person-group> (<year>1985</year>) <tp:taxon-name><tp:taxon-name-part taxon-name-part-type="family">Eucnemidae</tp:taxon-name-part></tp:taxon-name>. Colored illustrations of the <tp:taxon-name><tp:taxon-name-part taxon-name-part-type="order">Coleoptera</tp:taxon-name-part></tp:taxon-name> of Japan, vol. III. Osaka, 40–51.</mixed-citation></ref><ref id="B10"><mixed-citation xmlns:xlink="http://www.w3.org/1999/xlink" xlink:type="simple"><person-group><name name-style="western"><surname>Muona</surname><given-names>J</given-names></name></person-group> (<year>2000</year>) <article-title>A revision of the Nearctic <tp:taxon-name><tp:taxon-name-part taxon-name-part-type="family">Eucnemidae</tp:taxon-name-part></tp:taxon-name>.</article-title><source>Acta Zoologica Fennica</source><volume>212</volume>: <fpage>1</fpage>–<lpage>106</lpage>.</mixed-citation></ref></ref-list></tp:taxon-treatment>
