# Supplementary material for: Taxonomic review of genus Microrhagus Dejean, 1833 from Korea, with description of a new species (Coleoptera, Eucnemidae, Melasinae, Dirhagini)
Source: Zookeys. 2018 Aug 13;(781):81–95. doi: 10.3897/zookeys.781.21106 (PMC6160833; doi:10.3897/zookeys.781.21106)
Supplement: XML Treatment for Microrhagus foveolatus [file zookeys.781.21106-treatment2.xml]

<!DOCTYPE tp:taxon-treatment
  PUBLIC "-//TaxonX//DTD Taxonomic Treatment Publishing DTD v0 20100105//EN" "tax-treatment-NSO.dtd">
<tp:taxon-treatment xmlns:tp="http://www.plazi.org/taxpub"><tp:treatment-meta><kwd-group><label>Taxon classification</label><kwd><named-content xmlns:xlink="http://www.w3.org/1999/xlink" content-type="kingdom">Animalia</named-content></kwd><kwd><named-content xmlns:xlink="http://www.w3.org/1999/xlink" content-type="order">Coleoptera</named-content></kwd><kwd><named-content xmlns:xlink="http://www.w3.org/1999/xlink" content-type="family">Eucnemidae</named-content></kwd></kwd-group><mixed-citation publication-type="journal"><person-group><name><surname>Seung</surname><given-names>Jinbae</given-names></name><name><surname>Lee</surname><given-names>Seunghwan</given-names></name></person-group><article-title>Taxonomic review of genus <italic><tp:taxon-name><tp:taxon-name-part taxon-name-part-type="genus" reg="Microrhagus">Microrhagus</tp:taxon-name-part></tp:taxon-name></italic> Dejean, 1833 from Korea, with description of a new species (<tp:taxon-name><tp:taxon-name-part taxon-name-part-type="order">Coleoptera</tp:taxon-name-part></tp:taxon-name>, <tp:taxon-name><tp:taxon-name-part taxon-name-part-type="family">Eucnemidae</tp:taxon-name-part></tp:taxon-name>, <tp:taxon-name><tp:taxon-name-part taxon-name-part-type="subfamily">Melasinae</tp:taxon-name-part></tp:taxon-name>, <tp:taxon-name><tp:taxon-name-part taxon-name-part-type="tribe">Dirhagini</tp:taxon-name-part></tp:taxon-name>)</article-title><source>Zookeys</source><day>13</day><month>8</month><year>2018</year><volume>2018</volume><issue>781</issue><fpage>81</fpage><lpage>95</lpage><pub-id pub-id-type="doi">10.3897/zookeys.781.21106</pub-id></mixed-citation></tp:treatment-meta><tp:nomenclature><tp:taxon-name>
                  <tp:taxon-name-part taxon-name-part-type="genus" reg="Microrhagus">Microrhagus</tp:taxon-name-part>
                  <tp:taxon-name-part taxon-name-part-type="species" reg="foveolatus">foveolatus</tp:taxon-name-part>
                </tp:taxon-name><tp:taxon-authority>(Fleutiaux, 1923)</tp:taxon-authority><xref ref-type="fig" rid="F1">Fig. 1</xref><tp:nomenclature-citation-list><tp:nomenclature-citation><tp:taxon-name>
                      <tp:taxon-name-part taxon-name-part-type="genus" reg="Dirhagus">Dirhagus</tp:taxon-name-part>
                      <tp:taxon-name-part taxon-name-part-type="species" reg="foveolatus">foveolatus</tp:taxon-name-part>
                    </tp:taxon-name><comment>Fleutiaux, 1923: 308.</comment></tp:nomenclature-citation></tp:nomenclature-citation-list></tp:nomenclature><tp:treatment-sec sec-type="diagnosis" id="SECID0EMCAE"><title>Diagnosis.</title><p>Body: mostly shiny black. Head: frons with a weak carina at midline; antennae pectinate from antenomere III in male. Prothorax: pronotum with sparse punctures, average distance between punctures greater than puncture diameter, disc with paired dimples near middle; notosternal antennal grooves slightly widened posteriorly. Pterothorax: elytra 2.5 × longer than combined width; metepisternum gradually widened posteriorly, its greatest width narrower than outer edge of metacoxal plate; metacoxal plate expanded inward; abdominal ventrite V narrowly rounded at apex.</p></tp:treatment-sec><tp:treatment-sec sec-type="redescription" id="SECID0ERCAE"><title>Redescription.</title><p><bold>Male</bold> (Fig. <xref ref-type="fig" rid="F1">1A, C–D</xref>) 5.1–6.0 mm long and 1.6–1.9 mm wide. <bold>Body</bold> mostly black; tarsi yellow-brown; surface glossy, with yellow pubescence. <bold>Head</bold> with circular and regularly sized punctures, denser at frontoclypeal region; frons with a weak carina at midline; frontoclypeal region slightly depressed at base, broadly rounded, with anterior edge slightly sinuate, anterior edge 3.7 × wider than distance between antennal sockets (Fig. <xref ref-type="fig" rid="F1">1G</xref>). <bold>Antennae</bold> (Fig. <xref ref-type="fig" rid="F1">1E</xref>) almost reaching metacoxal plate, with yellow-brown pubescence, and pectinate from antennomere III; processes of antennomeres III, IV, and V 1.1, 2.1 and 2.1 × as long as corresponding antennomeres; antennomere I robust; antennomere II shortest; antennomere III with process near base, 1.7 × longer than II, and 1.3 × longer than IV; antennomere IV with process at mid-length; antennomeres V–X with processes near apex; apical antennomere strongly elongate, curved, 9.5 × longer than wide, and 2.5 × longer than previous one. <bold>Pronotum</bold> 1.2 × wider than long, subparallel-sided near base, gradually narrowed anteriorly; surface with punctures, average distance between punctures greater than puncture diameter; disc with paired dimples near middle and a short carina at base of midline; anterolateral carina exceeding half as long as pronotum; posterolateral carina almost reaching pronotal mid-length, fused with anterolateral carina in some; antescutellar area almost straight in dorsal view; pronotal posterior angles sharply projecting, exceeding posterior edge of antescutellar area. <bold>Scutellum</bold> slightly raised, 1.1 × longer than wide, gradually narrowed posteriorly, and rounded at apex; surface coarse, densely punctate, pubescent with dense setae, especially at apex. <bold>Elytra</bold> 2.5 × longer than combined width, gradually narrowing posteriorly; disc striate, with irregularly sized and spaced punctures; interstriae moderately convex, with several large, deep punctures near apices; apices simply rounded. <bold>Prosternum</bold> with curved sides, anterior margin shallowly bisinuate; punctures slightly denser anteriorly and posteriorly; prosternal process stout, tapered and curved dorsally at posterior end; hypomeron with punctures less than on prosternum; notosternal antennal grooves (Fig. <xref ref-type="fig" rid="F1">1I</xref>) slightly expanded posteriorly, sparsely punctate, glabrous, and with pits. <bold>Mesoventrite</bold> with irregularly sized punctures; mesopleuron with rough surface, especially anteriorly. <bold>Metaventrite</bold> with finer and denser punctures than on prosternum, especially at middle; disc with a weak median groove, not reaching anterior edge; metepisternum (Fig. <xref ref-type="fig" rid="F1">1J</xref>) gradually widened posteriorly, its greatest width four-fifths of outer edge of metacoxal plate; metacoxal plate (Fig. <xref ref-type="fig" rid="F1">1K</xref>) expanded inward, medially 2.3 × wider than laterally. <bold>Legs</bold> (Fig. <xref ref-type="fig" rid="F1">1O</xref>) slender; metatarsomere I 1.2 × longer than II–IV combined; metatarsomere II 1.3 × longer than III; metatarsomere V 1.7 × longer than II; claws simple. <bold>Abdomen</bold> with finer punctures than metaventrite; ventrite V narrowly rounded at apex (Fig. <xref ref-type="fig" rid="F1">1L</xref>). <bold>Aedeagus</bold> (Fig. <xref ref-type="fig" rid="F1">1M–N</xref>) 4.3 × longer than wide; median lobe slightly curved ventrally, bifurcate at apex; lateral lobes as long as median lobe, feebly curved ventrally, blunt at apex, and with basally attached secondary lateral lobes; secondary lateral lobes shorter than lateral lobes, bent ventrally, parallel-sided, blunt at apex, and with long setae; ventral lobe as long as median lobe, gradually expanded apically, broadly truncate at apex, and densely pubescent; phallobase rectangular, 1.8 × longer than wide, one-third as long as entire aedeagus. <bold>Female</bold> (Fig. <xref ref-type="fig" rid="F1">1B</xref>) is distinguished from male by following characters: body stouter, 5.3–6.4 mm long and 1.7–2.1 mm wide; frontoclypeal region with anterior edge, 3.5 × wider than distance between antennal sockets (Fig. <xref ref-type="fig" rid="F1">1H</xref>); antennae (Fig. <xref ref-type="fig" rid="F1">1F</xref>) serrate, not reaching metacoxal plate; antennomere II short, as long as IV; antennomere III 1.9 × longer than wide, 1.7 × longer than each length of II and IV; antennomeres IV–X gradually increasing in length, narrowing, and more strongly toothed toward antennal apex; apical antennomere 3.5 × longer than wide, 2.2 × longer than X.</p><fig id="F1" position="float" orientation="portrait"><label>Figure 1.</label><caption><p><italic><tp:taxon-name><tp:taxon-name-part taxon-name-part-type="genus" reg="Microrhagus">Microrhagus</tp:taxon-name-part><tp:taxon-name-part taxon-name-part-type="species" reg="foveolatus">foveolatus</tp:taxon-name-part></tp:taxon-name></italic> (Fleutiaux, 1923). <bold>A, C–E, G, I–O</bold> male <bold>B, F, H</bold> female. <bold>A, B</bold> dorsal habitus <bold>C</bold> ventral habitus <bold>D</bold> lateral habitus <bold>E–F</bold> antenna <bold>G–H</bold> frons <bold>I</bold> antennal groove <bold>J</bold> metepisternum <bold>K</bold> metacoxal plate <bold>L</bold> abdominal ventrite V <bold>M–N</bold> aedeagus <bold>O</bold> metatarsus. Scale bar: 1 mm (<bold>A–F</bold>); 0.5 mm (<bold>G–O</bold>).</p></caption><graphic xmlns:xlink="http://www.w3.org/1999/xlink" xlink:href="zookeys-781-081-g001.jpg" position="float" orientation="portrait" xlink:type="simple" id="oo_223012.jpg"/></fig></tp:treatment-sec><tp:treatment-sec sec-type="material" id="SECID0EZGAE"><title>Specimens examined.</title><p><bold>&lt;Seoul&gt;</bold> 1♀, Gil-dong Natural Ecology Park, Gildong, Gangdong-gu, Seoul-si, <named-content xmlns:xlink="http://www.w3.org/1999/xlink" content-type="dwc:verbatimCoordinates" xlink:type="simple"><named-content content-type="geo-json" specific-use="{&#34;type&#34;:&#34;Point&#34;,&#34;coordinates&#34;:[127.155161,37.542100]}" id="NCID0EEHAE" xlink:type="simple">N37°32'31.56", E127°9'18.58"</named-content></named-content>, 56m alt., 16 May, 2016, B. H. Jung leg. (<abbrev xmlns:xlink="http://www.w3.org/1999/xlink" xlink:title="Seoul National University" id="ABBRID0EJHAE" xlink:type="simple">SNU</abbrev>). <bold>&lt;Gyeonggi-do&gt;</bold> 1♀, Deoksu-ri, Danwol-myeon, Yangpyeong-gun, <named-content xmlns:xlink="http://www.w3.org/1999/xlink" content-type="dwc:verbatimCoordinates" xlink:type="simple"><named-content content-type="geo-json" specific-use="{&#34;type&#34;:&#34;Point&#34;,&#34;coordinates&#34;:[127.687125,37.556381]}" id="NCID0ESHAE" xlink:type="simple">N37°33'22.97", E127°41'13.65"</named-content></named-content>, 166m alt., Flight intercept trap, 08–22 May, 2016, Seung and Jung leg. (<abbrev xmlns:xlink="http://www.w3.org/1999/xlink" xlink:title="Seoul National University" id="ABBRID0EXHAE" xlink:type="simple">SNU</abbrev>). <bold>&lt;Gangwond-do&gt;</bold> 1♀, Suha-ri, Daegwanryeong-myeon, Pyeongchang-gun, <named-content xmlns:xlink="http://www.w3.org/1999/xlink" content-type="dwc:verbatimCoordinates" xlink:type="simple"><named-content content-type="geo-json" specific-use="{&#34;type&#34;:&#34;Point&#34;,&#34;coordinates&#34;:[128.719853,37.610081]}" id="NCID0EAIAE" xlink:type="simple">N37°36'36.29", E128°43'11.47"</named-content></named-content>, 803m alt., flight intercept trap, 05–29 June, 2016, Seung and Jung leg. (<abbrev xmlns:xlink="http://www.w3.org/1999/xlink" xlink:title="Seoul National University" id="ABBRID0EFIAE" xlink:type="simple">SNU</abbrev>); 1♀, Hoenggye-ri, Daegwanryeong-myeon, Pyeongchang-gun, <named-content xmlns:xlink="http://www.w3.org/1999/xlink" content-type="dwc:verbatimCoordinates" xlink:type="simple"><named-content content-type="geo-json" specific-use="{&#34;type&#34;:&#34;Point&#34;,&#34;coordinates&#34;:[128.756056,37.683042]}" id="NCID0EMIAE" xlink:type="simple">N37°40'58.95", E128°45'21.80"</named-content></named-content>, 830m alt., flight intercept trap, 05–29 June, 2016, Seung and Jung leg. (<abbrev xmlns:xlink="http://www.w3.org/1999/xlink" xlink:title="Seoul National University" id="ABBRID0ERIAE" xlink:type="simple">SNU</abbrev>). <bold>&lt;Jeju Is.&gt;</bold> 1♂1♀, Gyorae gotjawal, Gyorae-ri, Jocheon-eup, Jeju-si, <named-content xmlns:xlink="http://www.w3.org/1999/xlink" content-type="dwc:verbatimCoordinates" xlink:type="simple"><named-content content-type="geo-json" specific-use="{&#34;type&#34;:&#34;Point&#34;,&#34;coordinates&#34;:[126.670044,33.439411]}" id="NCID0E1IAE" xlink:type="simple">N33°26'21.88", E126°40'12.16"</named-content></named-content>, 422m alt. 10 June, 2016, J. B. Seung leg. (<abbrev xmlns:xlink="http://www.w3.org/1999/xlink" xlink:title="Seoul National University" id="ABBRID0E6IAE" xlink:type="simple">SNU</abbrev>); 2♂, Gyorae gotjawal, Gyorae-ri, Jocheon-eup, Jeju-si, <named-content xmlns:xlink="http://www.w3.org/1999/xlink" content-type="dwc:verbatimCoordinates" xlink:type="simple"><named-content content-type="geo-json" specific-use="{&#34;type&#34;:&#34;Point&#34;,&#34;coordinates&#34;:[126.670208,33.439208]}" id="NCID0EGJAE" xlink:type="simple">N33°26'21.15", E126°40'12.75"</named-content></named-content>, 428m alt., flight intercept trap, 13 May–10 June, 2016, Seung and Jung leg. (<abbrev xmlns:xlink="http://www.w3.org/1999/xlink" xlink:title="Seoul National University" id="ABBRID0ELJAE" xlink:type="simple">SNU</abbrev>); 1♂, Seongpanak, Gyorae-ri, Jocheon-eup, Jeju-si, <named-content xmlns:xlink="http://www.w3.org/1999/xlink" content-type="dwc:verbatimCoordinates" xlink:type="simple"><named-content content-type="geo-json" specific-use="{&#34;type&#34;:&#34;Point&#34;,&#34;coordinates&#34;:[126.620492,33.386339]}" id="NCID0ESJAE" xlink:type="simple">N33°23'10.82", E126°37'13.77"</named-content></named-content>, 752m alt., flight intercept trap, 13 May–10 June, 2016, Seung and Jung leg. (<abbrev xmlns:xlink="http://www.w3.org/1999/xlink" xlink:title="Seoul National University" id="ABBRID0EXJAE" xlink:type="simple">SNU</abbrev>).</p></tp:treatment-sec><tp:treatment-sec sec-type="distribution" id="SECID0E2JAE"><title>Distribution.</title><p>Korea (New record), Japan, Russia (Far East).</p></tp:treatment-sec><tp:treatment-sec sec-type="remarks" id="SECID0EAKAE"><title>Remarks.</title><p><italic><tp:taxon-name><tp:taxon-name-part taxon-name-part-type="genus" reg="Microrhagus">Microrhagus</tp:taxon-name-part><tp:taxon-name-part taxon-name-part-type="species" reg="foveolatus">foveolatus</tp:taxon-name-part></tp:taxon-name></italic> is differentiated from <italic><tp:taxon-name><tp:taxon-name-part taxon-name-part-type="genus" reg="Microrhagus">M.</tp:taxon-name-part><tp:taxon-name-part taxon-name-part-type="species" reg="ramosus">ramosus</tp:taxon-name-part></tp:taxon-name></italic> by following characters: with relatively shorter antennal processes; pronotum with sparser punctures, distance between punctures greater than its diameter; elytra relatively more elongate; ventral lobe of aedeagus gradually broadened toward apex. Adults were observed on a standing dead tree with peeling loose bark and covered with hyphae.</p></tp:treatment-sec></tp:taxon-treatment>
