# Supplementary material for: Taxonomic review of genus Microrhagus Dejean, 1833 from Korea, with description of a new species (Coleoptera, Eucnemidae, Melasinae, Dirhagini)
Source: Zookeys. 2018 Aug 13;(781):81–95. doi: 10.3897/zookeys.781.21106 (PMC6160833; doi:10.3897/zookeys.781.21106)
Supplement: XML Treatment for Microrhagus jejuensis [file zookeys.781.21106-treatment3.xml]

<!DOCTYPE tp:taxon-treatment
  PUBLIC "-//TaxonX//DTD Taxonomic Treatment Publishing DTD v0 20100105//EN" "tax-treatment-NSO.dtd">
<tp:taxon-treatment xmlns:tp="http://www.plazi.org/taxpub"><tp:treatment-meta><kwd-group><label>Taxon classification</label><kwd><named-content xmlns:xlink="http://www.w3.org/1999/xlink" content-type="kingdom">Animalia</named-content></kwd><kwd><named-content xmlns:xlink="http://www.w3.org/1999/xlink" content-type="order">Coleoptera</named-content></kwd><kwd><named-content xmlns:xlink="http://www.w3.org/1999/xlink" content-type="family">Eucnemidae</named-content></kwd></kwd-group><mixed-citation publication-type="journal"><person-group><name><surname>Seung</surname><given-names>Jinbae</given-names></name><name><surname>Lee</surname><given-names>Seunghwan</given-names></name></person-group><article-title>Taxonomic review of genus <italic><tp:taxon-name><tp:taxon-name-part taxon-name-part-type="genus" reg="Microrhagus">Microrhagus</tp:taxon-name-part></tp:taxon-name></italic> Dejean, 1833 from Korea, with description of a new species (<tp:taxon-name><tp:taxon-name-part taxon-name-part-type="order">Coleoptera</tp:taxon-name-part></tp:taxon-name>, <tp:taxon-name><tp:taxon-name-part taxon-name-part-type="family">Eucnemidae</tp:taxon-name-part></tp:taxon-name>, <tp:taxon-name><tp:taxon-name-part taxon-name-part-type="subfamily">Melasinae</tp:taxon-name-part></tp:taxon-name>, <tp:taxon-name><tp:taxon-name-part taxon-name-part-type="tribe">Dirhagini</tp:taxon-name-part></tp:taxon-name>)</article-title><source>Zookeys</source><day>13</day><month>8</month><year>2018</year><volume>2018</volume><issue>781</issue><fpage>81</fpage><lpage>95</lpage><pub-id pub-id-type="doi">10.3897/zookeys.781.21106</pub-id></mixed-citation></tp:treatment-meta><tp:nomenclature><tp:taxon-name>
                  <tp:taxon-name-part taxon-name-part-type="genus" reg="Microrhagus">Microrhagus</tp:taxon-name-part>
                  <tp:taxon-name-part taxon-name-part-type="species" reg="jejuensis">jejuensis</tp:taxon-name-part>
                  <object-id xmlns:xlink="http://www.w3.org/1999/xlink" content-type="zoobank" xlink:type="simple">http://zoobank.org/FDACE8CB-A261-4A41-B19F-15233F45707F</object-id>
                </tp:taxon-name><tp:taxon-status xmlns:xlink="http://www.w3.org/1999/xlink" xlink:type="simple">sp. n.</tp:taxon-status><xref ref-type="fig" rid="F2">Fig. 2</xref></tp:nomenclature><tp:treatment-sec sec-type="diagnosis" id="SECID0EIMAE"><title>Diagnosis.</title><p>Body: shiny black. Head: frons with a groove at midline; antennae pectinate from antennomere III in male. Prothorax: pronotum with paired dimples at middle and a groove at midline; notosternal antennal grooves slightly widened posteriorly, with outer marginal carina. Pterothorax: scutellum slightly elevated; elytra 2.7 × longer than combined width; metepisternum narrow, slightly widened posteriorly, its greatest width as wide as outer edge of metacoxal plate; metacoxal plate expanded inward. Abdomen: abdominal ventrite V narrowly rounded at apex.</p></tp:treatment-sec><tp:treatment-sec sec-type="description" id="SECID0ENMAE"><title>Description.</title><p><bold>Holotype male</bold> (Fig. <xref ref-type="fig" rid="F2">2A, C, D</xref>) 5.2 mm long and 1.5 mm wide. <bold>Body</bold> mostly black; antennomere II, antennal processes, mandible, and tibiae red-brown; maxillary palpi and tarsi yellow-brown; surface glossy, with yellow pubescence. <bold>Head</bold> with circular, irregularly sized punctures, especially at frontoclypeal region; frons with a short median groove; frontoclypeal region slightly depressed at base, broadly bifurcate and feebly concave at anterior edge, anterior edge 3.9 × wider than distance between antennal sockets (Fig. <xref ref-type="fig" rid="F2">2G</xref>). <bold>Antennae</bold> (Fig. <xref ref-type="fig" rid="F2">2E</xref>) almost exceeding abdominal ventrite I, with yellow-brown setae, and pectinate from antennomere III; processes of antennemeres III, IV, and V 1.1, 1.7, and 1.8 × as long as corresponding antennomeres; antennomere I robust; antennomere II shortest; antennomere III 1.7 × longer than II, as long as IV; antennomeres III–X with processes near apex, gradually lengthened apically; apical antennomere elongate, curved, 7.3 × longer than wide, and 1.9 × longer than previous one. <bold>Pronotum</bold> 1.3 × wider than long, subparallel-sided near base, gradually narrowed anteriorly from basal two-thirds; surface mostly with finer, sparser, and more regularly sized and spaced punctures than on head, larger and denser at sides; disc with a paired dimples near middle and a groove at midline, weakly swollen posteriorly; anterolateral carina short, almost one-third as long as pronotum; posterolateral carina almost reaching three-fifths length of pronotum; antescutellar area almost straight, weakly sinuate in dorsal view; pronotal posterior angles sharply projecting, slightly extended outward, and exceeding posterior edge of antescutellar area. <bold>Scutellum</bold> slightly raised; 1.2 × longer than wide, gradually narrowed posteriorly, and rounded at apex; surface coarse, densely pubescent. <bold>Elytra</bold> 2.7 × longer than combined width, parallel-sided, gradually narrowing near apices; disc striate, with irregularly sized and spaced punctures; interstriae weakly convex, with several large and deep punctures near apices; apices simply rounded. <bold>Prosternum</bold> with curved sides, slightly widened anteriorly, and anterior margin shallowly bisinuate; surface mostly with larger, sparser, and more regularly sized and spaced punctures than on head, especially at center; prosternal process robust, gradually tapered and curved dorsally at posterior end; hypomeron with rough surface, with larger, denser punctures than on prosternum; surface rugose at coxal cavities; notosternal antennal grooves (Fig. <xref ref-type="fig" rid="F2">2I</xref>) slightly widened posteriorly, with outer marginal carina, with several irregularly sized and spaced punctures posteriorly, glossy, and with pits. <bold>Mesoventrite</bold> with coarse surface, with shallow punctures; mesopleuron with rough surface, especially anteriorly. <bold>Metaventrite</bold> mostly with finer and denser punctures than on prosternum; disc with a groove at midline, not reaching anterior edge; metepisternum (Fig. <xref ref-type="fig" rid="F2">2J</xref>) narrow, gradually widened posteriorly, its greatest width as wide as outer edge of metacoxal plate; metacoxal plate (Fig. <xref ref-type="fig" rid="F2">2K</xref>) expanded inward, medially 1.6 × wider than laterally. <bold>Legs</bold> (Fig. <xref ref-type="fig" rid="F2">2O</xref>) slender; metatarsomere I 1.5 × longer than II–IV combined; metatarsomere II 1.3 × longer than III; metatarsomere V 1.2 × longer than II; claws simple. <bold>Abdomen</bold> with finer and denser punctures than on metaventrite; ventrite V narrowly rounded at posterior edge (Fig. <xref ref-type="fig" rid="F2">2L</xref>). <bold>Aedeagus</bold> (Fig. <xref ref-type="fig" rid="F2">2M–N</xref>) 4.3 × longer than wide; median lobe curved ventrally near apex, broadly bifurcate at apex with setae; lateral lobes slender with apical tooth inward, truncate and with long setae at apex; ventral lobe shorter and broader than median lobe, almost truncate at apical edge; phallobase globose basally with concave sides near apex, 1.5 × longer than wide, one-third as long as entire aedeagus. <bold>Allotype female</bold> (Fig. <xref ref-type="fig" rid="F2">2B</xref>) like male, except for following characters: 6.1 mm long and 1.8 mm wide; frontoclypeal region with anterior edge, 3.7 × wider than distance between antennal sockets (Fig. <xref ref-type="fig" rid="F2">2H</xref>); antennae (Fig. <xref ref-type="fig" rid="F2">2F</xref>) serrate, not exceeding metacoxal plate; antennomere III subrectangular, approximately twice longer than wide, 1.7 × longer than II, and 1.3 × longer than IV; apical antennomere 5.3 × longer than wide, and 1.8 × longer than X.</p><fig id="F2" position="float" orientation="portrait"><label>Figure 2.</label><caption><p><italic><tp:taxon-name><tp:taxon-name-part taxon-name-part-type="genus" reg="Microrhagus">Microrhagus</tp:taxon-name-part><tp:taxon-name-part taxon-name-part-type="species" reg="jejuensis">jejuensis</tp:taxon-name-part></tp:taxon-name></italic> sp. n. <bold>A, C–E, G, I–O</bold> male <bold>B, F, H</bold> female. <bold>A, B</bold>, dorsal habitus <bold>C</bold> ventral habitus <bold>D</bold> lateral habitus <bold>E–F</bold> antenna <bold>G–H</bold> frons <bold>I</bold> antennal groove <bold>J</bold> metepisternum <bold>K</bold> metacoxal plate <bold>L</bold> abdominal ventrite V <bold>M–N</bold> aedeagus <bold>O</bold> metatarsus. Scale bar: 1 mm (<bold>A–F</bold>); 0.5 mm (<bold>G–O</bold>).</p></caption><graphic xmlns:xlink="http://www.w3.org/1999/xlink" xlink:href="zookeys-781-081-g002.jpg" position="float" orientation="portrait" xlink:type="simple" id="oo_223013.jpg"/></fig></tp:treatment-sec><tp:treatment-sec sec-type="Type meterial" id="SECID0EVQAE"><title>Type meterial.</title><p><bold>Holotype: Korea</bold>: 1♂, Jeju Is., Hwasun gotjawal, Hwasun-ri, Andeok-myeon, Seogwipo-si, <named-content xmlns:xlink="http://www.w3.org/1999/xlink" content-type="dwc:verbatimCoordinates" xlink:type="simple"><named-content content-type="geo-json" specific-use="{&#34;type&#34;:&#34;Point&#34;,&#34;coordinates&#34;:[126.331553,33.264689]}" id="NCID0EARAE" xlink:type="simple">N33°15'52.88", E126°19'53.59"</named-content></named-content>, 120m alt., 12 May, 2016, J. B. Seung leg. (<abbrev xmlns:xlink="http://www.w3.org/1999/xlink" xlink:title="Seoul National University" id="ABBRID0EFRAE" xlink:type="simple">SNU</abbrev>). <bold>Allotype: Korea</bold>: 1♀, Jeju Is., Gyorae gotjawal, Gyorae-ri, Jocheon-eup, Jeju-si, <named-content xmlns:xlink="http://www.w3.org/1999/xlink" content-type="dwc:verbatimCoordinates" xlink:type="simple"><named-content content-type="geo-json" specific-use="{&#34;type&#34;:&#34;Point&#34;,&#34;coordinates&#34;:[126.670208,33.439208]}" id="NCID0EORAE" xlink:type="simple">N33°26'21.15", E126°40'12.75"</named-content></named-content>, 428m alt., flight intercept trap, 12 May–10 June, 2016, Seung and Jung leg. (<abbrev xmlns:xlink="http://www.w3.org/1999/xlink" xlink:title="Seoul National University" id="ABBRID0ETRAE" xlink:type="simple">SNU</abbrev>). <bold>Paratypes: Korea</bold>: 1♀, Jeju Is., Donnaeko, Sanghyo-dong, Seogwipo-si, <named-content xmlns:xlink="http://www.w3.org/1999/xlink" content-type="dwc:verbatimCoordinates" xlink:type="simple"><named-content content-type="geo-json" specific-use="{&#34;type&#34;:&#34;Point&#34;,&#34;coordinates&#34;:[126.580283,33.300372]}" id="NCID0E3RAE" xlink:type="simple">N33°18'1.34", E126°34'49.02"</named-content></named-content>, 280m alt., 12 May, 2016, J. B. Seung leg. (<abbrev xmlns:xlink="http://www.w3.org/1999/xlink" xlink:title="Seoul National University" id="ABBRID0EBSAE" xlink:type="simple">SNU</abbrev>); 1♀, Jeju Is., Gyorae gotjawal, Gyorae-ri, Jocheon-eup, Jeju-si, <named-content xmlns:xlink="http://www.w3.org/1999/xlink" content-type="dwc:verbatimCoordinates" xlink:type="simple"><named-content content-type="geo-json" specific-use="{&#34;type&#34;:&#34;Point&#34;,&#34;coordinates&#34;:[126.670208,33.439208]}" id="NCID0EISAE" xlink:type="simple">N33°26'21.15", E126°40'12.75"</named-content></named-content>, 428m alt., flight intercept trap, 12 May–10 June, 2016, Seung and Jung leg. (<abbrev xmlns:xlink="http://www.w3.org/1999/xlink" xlink:title="Seoul National University" id="ABBRID0ENSAE" xlink:type="simple">SNU</abbrev>); 2♂1♀, Jeju Is. Hwasun gotjawal, Hwasun-ri, Andeok-myeon, Seogwipo-si, <named-content xmlns:xlink="http://www.w3.org/1999/xlink" content-type="dwc:verbatimCoordinates" xlink:type="simple"><named-content content-type="geo-json" specific-use="{&#34;type&#34;:&#34;Point&#34;,&#34;coordinates&#34;:[126.331231,33.264617]}" id="NCID0EUSAE" xlink:type="simple">N33°15'52.62", E126°19'52.43"</named-content></named-content>, 128m alt., flight intercept trap, 12 May–10 June, 2016, Seung and Jung leg. (<abbrev xmlns:xlink="http://www.w3.org/1999/xlink" xlink:title="Seoul National University" id="ABBRID0EZSAE" xlink:type="simple">SNU</abbrev>); 1♂2♀, Seongpanak, Gyorae-ri, Jocheon-eup, Jeju-si, <named-content xmlns:xlink="http://www.w3.org/1999/xlink" content-type="dwc:verbatimCoordinates" xlink:type="simple"><named-content content-type="geo-json" specific-use="{&#34;type&#34;:&#34;Point&#34;,&#34;coordinates&#34;:[126.620492,33.386339]}" id="NCID0EATAE" xlink:type="simple">N33°23'10.82", E126°37'13.77"</named-content></named-content>, 752m alt., flight intercept trap, 12 May–10 June, 2016, Seung and Jung leg. (<abbrev xmlns:xlink="http://www.w3.org/1999/xlink" xlink:title="Seoul National University" id="ABBRID0EFTAE" xlink:type="simple">SNU</abbrev>).</p></tp:treatment-sec><tp:treatment-sec sec-type="distribution" id="SECID0EJTAE"><title>Distribution.</title><p>Korea (Jeju Island).</p></tp:treatment-sec><tp:treatment-sec sec-type="remarks" id="SECID0EOTAE"><title>Remarks.</title><p><italic><tp:taxon-name><tp:taxon-name-part taxon-name-part-type="genus" reg="Microrhagus">Microrhagus</tp:taxon-name-part><tp:taxon-name-part taxon-name-part-type="species" reg="jejuensis">jejuensis</tp:taxon-name-part></tp:taxon-name></italic> sp. n. similar to <italic><tp:taxon-name><tp:taxon-name-part taxon-name-part-type="genus" reg="Microrhagus">M.</tp:taxon-name-part><tp:taxon-name-part taxon-name-part-type="species" reg="foveolatus">foveolatus</tp:taxon-name-part></tp:taxon-name></italic>, but is distinguished from <italic><tp:taxon-name><tp:taxon-name-part taxon-name-part-type="genus" reg="Microrhagus">M.</tp:taxon-name-part><tp:taxon-name-part taxon-name-part-type="species" reg="foveolatus">foveolatus</tp:taxon-name-part></tp:taxon-name></italic> by following characters: frons with a groove at midline; pronotum with a short groove at midline; elytra elongate, width 2.7 × longer than combined width; lateral lobes of aedeagus short and truncate at apex. The structure of aedeagus resembles that of <italic><tp:taxon-name><tp:taxon-name-part taxon-name-part-type="genus" reg="Microrhagus">M.</tp:taxon-name-part><tp:taxon-name-part taxon-name-part-type="species" reg="pectinicornis">pectinicornis</tp:taxon-name-part></tp:taxon-name></italic>, but the latter species differs from the new species in longer processes of antennomeres (processes of antennomeres III, IV, and V 2.2, 3.6, and 4 × as long as corresponding antennomeres). Additionally, each process of male antennomeres III and IV is near base in <italic><tp:taxon-name><tp:taxon-name-part taxon-name-part-type="genus" reg="Microrhagus">M.</tp:taxon-name-part><tp:taxon-name-part taxon-name-part-type="species" reg="pectinicornis">pectinicornis</tp:taxon-name-part></tp:taxon-name></italic>, and not in <italic><tp:taxon-name><tp:taxon-name-part taxon-name-part-type="genus" reg="Microrhagus">M.</tp:taxon-name-part><tp:taxon-name-part taxon-name-part-type="species" reg="jejuensis">jejuensis</tp:taxon-name-part></tp:taxon-name></italic>.</p></tp:treatment-sec><tp:treatment-sec sec-type="etymology" id="SECID0EWVAE"><title>Etymology.</title><p>The species is named refers to its occurrence locality, Jeju Island.</p></tp:treatment-sec></tp:taxon-treatment>
