# Supplementary material for: Taxonomic review of genus Microrhagus Dejean, 1833 from Korea, with description of a new species (Coleoptera, Eucnemidae, Melasinae, Dirhagini)
Source: Zookeys. 2018 Aug 13;(781):81–95. doi: 10.3897/zookeys.781.21106 (PMC6160833; doi:10.3897/zookeys.781.21106)
Supplement: XML Treatment for Microrhagus mystagogus [file zookeys.781.21106-treatment4.xml]

<!DOCTYPE tp:taxon-treatment
  PUBLIC "-//TaxonX//DTD Taxonomic Treatment Publishing DTD v0 20100105//EN" "tax-treatment-NSO.dtd">
<tp:taxon-treatment xmlns:tp="http://www.plazi.org/taxpub"><tp:treatment-meta><kwd-group><label>Taxon classification</label><kwd><named-content xmlns:xlink="http://www.w3.org/1999/xlink" content-type="kingdom">Animalia</named-content></kwd><kwd><named-content xmlns:xlink="http://www.w3.org/1999/xlink" content-type="order">Coleoptera</named-content></kwd><kwd><named-content xmlns:xlink="http://www.w3.org/1999/xlink" content-type="family">Eucnemidae</named-content></kwd></kwd-group><mixed-citation publication-type="journal"><person-group><name><surname>Seung</surname><given-names>Jinbae</given-names></name><name><surname>Lee</surname><given-names>Seunghwan</given-names></name></person-group><article-title>Taxonomic review of genus <italic><tp:taxon-name><tp:taxon-name-part taxon-name-part-type="genus" reg="Microrhagus">Microrhagus</tp:taxon-name-part></tp:taxon-name></italic> Dejean, 1833 from Korea, with description of a new species (<tp:taxon-name><tp:taxon-name-part taxon-name-part-type="order">Coleoptera</tp:taxon-name-part></tp:taxon-name>, <tp:taxon-name><tp:taxon-name-part taxon-name-part-type="family">Eucnemidae</tp:taxon-name-part></tp:taxon-name>, <tp:taxon-name><tp:taxon-name-part taxon-name-part-type="subfamily">Melasinae</tp:taxon-name-part></tp:taxon-name>, <tp:taxon-name><tp:taxon-name-part taxon-name-part-type="tribe">Dirhagini</tp:taxon-name-part></tp:taxon-name>)</article-title><source>Zookeys</source><day>13</day><month>8</month><year>2018</year><volume>2018</volume><issue>781</issue><fpage>81</fpage><lpage>95</lpage><pub-id pub-id-type="doi">10.3897/zookeys.781.21106</pub-id></mixed-citation></tp:treatment-meta><tp:nomenclature><tp:taxon-name>
                  <tp:taxon-name-part taxon-name-part-type="genus" reg="Microrhagus">Microrhagus</tp:taxon-name-part>
                  <tp:taxon-name-part taxon-name-part-type="species" reg="mystagogus">mystagogus</tp:taxon-name-part>
                </tp:taxon-name><tp:taxon-authority>(Fleutiaux, 1923)</tp:taxon-authority><xref ref-type="fig" rid="F3">Fig. 3</xref><tp:nomenclature-citation-list><tp:nomenclature-citation><tp:taxon-name>
                      <tp:taxon-name-part taxon-name-part-type="genus" reg="Dirhagus">Dirhagus</tp:taxon-name-part>
                      <tp:taxon-name-part taxon-name-part-type="species" reg="mystagogus">mystagogus</tp:taxon-name-part>
                    </tp:taxon-name><comment>Fleutiaux, 1923: 309.</comment></tp:nomenclature-citation></tp:nomenclature-citation-list></tp:nomenclature><tp:treatment-sec sec-type="diagnosis" id="SECID0EQXAE"><title>Diagnosis.</title><p>Body: mostly dull black. Head: antennae pectinate from antennomere IV in male. Prothorax: pronotum convex, as long as wide; notosternal antennal grooves subparallel-sided. Pterothorax: elytra 2.3 × longer than combined width; metepisternum narrow, slightly widened posteriorly, its greatest width narrower than outer edge of metacoxal plate; metacoxal plate expanded inward; abdominal ventrite V simply rounded at apex.</p></tp:treatment-sec><tp:treatment-sec sec-type="redescription" id="SECID0EVXAE"><title>Redescription.</title><p><bold>Male</bold> (Fig. <xref ref-type="fig" rid="F3">3A, C–D</xref>) 3.2–3.9 mm long and 1.0–1.2 mm wide. <bold>Body</bold> mostly black; antennae and femur dark red-brown; tibiae and tarsi yellow-brown; surface weakly glossy, with yellow pubescence. <bold>Head</bold> with circular punctures, becoming denser and irregularly sized near frontoclypeal region; frons without carina or groove at midline; frontoclypeal region slightly depressed at base, rounded and weakly sinuate at anterior edge, anterior edge 3.9 × wider than distance between antennal sockets (Fig. <xref ref-type="fig" rid="F3">3G</xref>). <bold>Antennae</bold> (Fig. <xref ref-type="fig" rid="F3">3E</xref>) almost exceeding metacoxal plate, with yellow-brown pubescence, and pectinate from antennomere IV; processes of antennomeres IV, V, and VI 1.4, 2.3 and 2.6 × as long as corresponding antennomeres; antennomere I stout; antennomere II shortest; antennomere III gradually expanded toward apex, 1.9 × longer than wide, three × longer than II, and 1.8 × longer than IV; antennomeres IV–X with processes near apex, gradually lengthened toward apex; apical antennomere strongly elongate, curved, 11.5 × longer than wide, and 2.9 × longer than previous one. <bold>Pronotum</bold> as long as wide, parallel-sided; surface with more regularly sized and spaced punctures than on head, slightly larger and sparser posteriorly; disc with a short carina at base of midline; anterolateral carina short, almost reaching one-third length of pronotum; posterolateral carina exceeding two-thirds length of pronotum; antescutellar area almost straight; pronotal posterior angles sharply projecting, exceeding posterior edge of antescutellar area. <bold>Scutellum</bold> subtriangular, 1.1 × wider than long, gradually narrowed posteriorly, and rounded at apex; surface rough, barely pubescent. <bold>Elytra</bold> 2.3 × longer than combined width, parallel-sided, gradually narrowing near apices; disc barely striate, with shallow and irregularly sized and spaced punctures; several large and deep punctures present near apices; apices simply rounded. <bold>Prosternum</bold> subparallel-sided, anterior margin shallowly bisinuate; surface mostly with punctures as on pronotum, slightly larger laterally; prosternal process robust basally, abruptly tapered and curved dorsally at posterior end; hypomeron mostly punctate as prosternum; surface wrinkled at coxal cavities; notosternal antennal grooves (Fig. <xref ref-type="fig" rid="F3">3I</xref>) subparallel-sided, with outer marginal carina, rarely punctate, glabrous, and with pits. <bold>Mesoventrite</bold> with coarse surface; mesopleuron with irregularly sized and spaced punctures, especially anteriorly. <bold>Metaventrite</bold> mostly with finer punctures than on prosternum, slightly larger laterally; disc with a groove at midline, not reaching anterior margin; metepisternum (Fig. <xref ref-type="fig" rid="F3">3J</xref>) widened posteriorly, its greatest width four-fifths of outer edge of metacoxal plate; metacoxal plate (Fig. <xref ref-type="fig" rid="F3">3K</xref>) expanded inward, medially 1.8 × wider than laterally. <bold>Legs</bold> (Fig. <xref ref-type="fig" rid="F3">3O</xref>) slender; metatarsomere I 1.3 × longer than II–IV combined; metatarsomere II 1.3 × longer than III; metatarsomere V 1.2 × longer than II; claws simple. <bold>Abdomen</bold> with finer and denser punctures than on metaventrite; ventrite V simply rounded at apex (Fig. <xref ref-type="fig" rid="F3">3L</xref>). <bold>Aedeagus</bold> (Fig. <xref ref-type="fig" rid="F3">3M–N</xref>) 3.9 × longer than wide, compressed dorsoventrally; median lobe slightly bent ventrally, fused with lateral lobes; lateral lobes strongly curved ventrally, enlarged near apex, densely setose; ventral lobe bifurcate apically, with dense short pubescence; phallobase strongly emarginate basally, 1.6 × longer than wide, approximately one-fifth as long as aedeagus. <bold>Female</bold> (Fig. <xref ref-type="fig" rid="F3">3B</xref>) is distinguished from male by following characters: body stouter, 3.4–3.9 mm long and 1.1–1.3 mm wide; frontoclypeal region (Fig. <xref ref-type="fig" rid="F3">3H</xref>) with anterior edge, 3.7 × wider than distance between antennal sockets; antennae (Fig. <xref ref-type="fig" rid="F3">3F</xref>) serrate, almost reaching metacoxal plate; antennomere III subrectangular, 3.1 × longer than wide, 2.3 × longer than II, and 1.6 × longer than IV; antennomeres IV–X gradually more strongly serrate; apical antennomere 3.5 × longer than wide, and approximately twice longer than X.</p><fig id="F3" position="float" orientation="portrait"><label>Figure 3.</label><caption><p><italic><tp:taxon-name><tp:taxon-name-part taxon-name-part-type="genus" reg="Microrhagus">Microrhagus</tp:taxon-name-part><tp:taxon-name-part taxon-name-part-type="species" reg="mystagogus">mystagogus</tp:taxon-name-part></tp:taxon-name></italic> (Fleutiaux, 1923). <bold>A, C–E, G, I–O</bold> male <bold>B, F, H</bold>, female <bold>A, B</bold> dorsal habitus <bold>C</bold> ventral habitus <bold>D</bold> lateral habitus <bold>E–F</bold> antenna <bold>G–H</bold> frons <bold>I</bold> antennal groove <bold>J</bold> metepisternum <bold>K</bold> metacoxal plate <bold>L</bold> abdominal ventrite V <bold>M–N</bold> aedeagus <bold>O</bold> metatarsus. Scale bar: 1 mm (<bold>A–F</bold>); 0.5 mm (<bold>G–O</bold>).</p></caption><graphic xmlns:xlink="http://www.w3.org/1999/xlink" xlink:href="zookeys-781-081-g003.jpg" position="float" orientation="portrait" xlink:type="simple" id="oo_223014.jpg"/></fig></tp:treatment-sec><tp:treatment-sec sec-type="material" id="SECID0E42AE"><title>Specimens examined.</title><p><bold>&lt;Gyeonggi-do&gt;</bold> 1♀, Deoksu-ri, Danwol-myeon, Yangpyeong-gun, <named-content xmlns:xlink="http://www.w3.org/1999/xlink" content-type="dwc:verbatimCoordinates" xlink:type="simple"><named-content content-type="geo-json" specific-use="{&#34;type&#34;:&#34;Point&#34;,&#34;coordinates&#34;:[127.687125,37.556381]}" id="NCID0EI3AE" xlink:type="simple">N37°33'22.97", E127°41'13.65"</named-content></named-content>, 166m alt., flight intercept trap, 29 June–16 July, 2016, Seung and Jung leg. (<abbrev xmlns:xlink="http://www.w3.org/1999/xlink" xlink:title="Seoul National University" id="ABBRID0EN3AE" xlink:type="simple">SNU</abbrev>). <bold>&lt;Gangwon-do&gt;</bold> 1♀, Yeongheung-ri, Yeongwol-eup, Yeongwol-gun, <named-content xmlns:xlink="http://www.w3.org/1999/xlink" content-type="dwc:verbatimCoordinates" xlink:type="simple"><named-content content-type="geo-json" specific-use="{&#34;type&#34;:&#34;Point&#34;,&#34;coordinates&#34;:[128.454936,37.205511]}" id="NCID0EW3AE" xlink:type="simple">N37°12'19.84", E128°27'17.77"</named-content></named-content>, 308m alt., flight intercept trap, 19 June–02 July, 2015, Seung and Lee leg. (<abbrev xmlns:xlink="http://www.w3.org/1999/xlink" xlink:title="Seoul National University" id="ABBRID0E23AE" xlink:type="simple">SNU</abbrev>); 1♂, Beopheung-ri, Suju-myeon, Yeongwol-gun, <named-content xmlns:xlink="http://www.w3.org/1999/xlink" content-type="dwc:verbatimCoordinates" xlink:type="simple"><named-content content-type="geo-json" specific-use="{&#34;type&#34;:&#34;Point&#34;,&#34;coordinates&#34;:[128.254306,37.378108]}" id="NCID0EC4AE" xlink:type="simple">N37°22'41.19", E128°15'15.50"</named-content></named-content>, 550m alt., flight intercept trap, 03–16 July. 2015, Seung and Lee leg. (<abbrev xmlns:xlink="http://www.w3.org/1999/xlink" xlink:title="Seoul National University" id="ABBRID0EH4AE" xlink:type="simple">SNU</abbrev>); 1♂2♀, Beopheung-ri, Suju-myeon, Yeongwol-gun, <named-content xmlns:xlink="http://www.w3.org/1999/xlink" content-type="dwc:verbatimCoordinates" xlink:type="simple"><named-content content-type="geo-json" specific-use="{&#34;type&#34;:&#34;Point&#34;,&#34;coordinates&#34;:[128.254306,37.378108]}" id="NCID0EO4AE" xlink:type="simple">N37°22'41.19", E128°15'15.50"</named-content></named-content>, 550m alt., flight intercept trap, 05–29 June, 2016, Seung and Jung leg. (<abbrev xmlns:xlink="http://www.w3.org/1999/xlink" xlink:title="Seoul National University" id="ABBRID0ET4AE" xlink:type="simple">SNU</abbrev>).</p></tp:treatment-sec><tp:treatment-sec sec-type="distribution" id="SECID0EX4AE"><title>Distribution.</title><p>Korea (New record), Japan, Russia (Far East).</p></tp:treatment-sec><tp:treatment-sec sec-type="remarks" id="SECID0E34AE"><title>Remarks.</title><p><italic><tp:taxon-name><tp:taxon-name-part taxon-name-part-type="genus" reg="Microrhagus">Microrhagus</tp:taxon-name-part><tp:taxon-name-part taxon-name-part-type="species" reg="mystagogus">mystagogus</tp:taxon-name-part></tp:taxon-name></italic> is easily distinguished from other Korean <italic><tp:taxon-name><tp:taxon-name-part taxon-name-part-type="genus" reg="Microrhagus">Microrhagus</tp:taxon-name-part></tp:taxon-name></italic> species by its antennae: male antennae pectinate from antennomere IV. Also, convex pronotum and structure of aedeagus are characteristic. Its aedeagal structure is well-illustrated in <xref ref-type="bibr" rid="B7">Kovalev’s (2013)</xref> work.</p></tp:treatment-sec><ref-list><ref id="B7"><mixed-citation xmlns:xlink="http://www.w3.org/1999/xlink" xlink:type="simple"><person-group><name name-style="western"><surname>Kovalev</surname><given-names>AV</given-names></name></person-group> (<year>2013</year>) <article-title>Two new species of the tribe <tp:taxon-name><tp:taxon-name-part taxon-name-part-type="tribe">Dirhagini</tp:taxon-name-part></tp:taxon-name> (<tp:taxon-name><tp:taxon-name-part taxon-name-part-type="order">Coleoptera</tp:taxon-name-part></tp:taxon-name>: <tp:taxon-name><tp:taxon-name-part taxon-name-part-type="family">Eucnemidae</tp:taxon-name-part></tp:taxon-name>) from Palaearctic region.</article-title><source>Proceedings of the Zoological Institute RAS</source><volume>317</volume>: <fpage>268</fpage>–<lpage>274</lpage>.</mixed-citation></ref></ref-list></tp:taxon-treatment>
