# Supplementary material for: Taxonomic review of genus Microrhagus Dejean, 1833 from Korea, with description of a new species (Coleoptera, Eucnemidae, Melasinae, Dirhagini)
Source: Zookeys. 2018 Aug 13;(781):81–95. doi: 10.3897/zookeys.781.21106 (PMC6160833; doi:10.3897/zookeys.781.21106)
Supplement: XML Treatment for Microrhagus ramosus [file zookeys.781.21106-treatment5.xml]

<!DOCTYPE tp:taxon-treatment
  PUBLIC "-//TaxonX//DTD Taxonomic Treatment Publishing DTD v0 20100105//EN" "tax-treatment-NSO.dtd">
<tp:taxon-treatment xmlns:tp="http://www.plazi.org/taxpub"><tp:treatment-meta><kwd-group><label>Taxon classification</label><kwd><named-content xmlns:xlink="http://www.w3.org/1999/xlink" content-type="kingdom">Animalia</named-content></kwd><kwd><named-content xmlns:xlink="http://www.w3.org/1999/xlink" content-type="order">Coleoptera</named-content></kwd><kwd><named-content xmlns:xlink="http://www.w3.org/1999/xlink" content-type="family">Eucnemidae</named-content></kwd></kwd-group><mixed-citation publication-type="journal"><person-group><name><surname>Seung</surname><given-names>Jinbae</given-names></name><name><surname>Lee</surname><given-names>Seunghwan</given-names></name></person-group><article-title>Taxonomic review of genus <italic><tp:taxon-name><tp:taxon-name-part taxon-name-part-type="genus" reg="Microrhagus">Microrhagus</tp:taxon-name-part></tp:taxon-name></italic> Dejean, 1833 from Korea, with description of a new species (<tp:taxon-name><tp:taxon-name-part taxon-name-part-type="order">Coleoptera</tp:taxon-name-part></tp:taxon-name>, <tp:taxon-name><tp:taxon-name-part taxon-name-part-type="family">Eucnemidae</tp:taxon-name-part></tp:taxon-name>, <tp:taxon-name><tp:taxon-name-part taxon-name-part-type="subfamily">Melasinae</tp:taxon-name-part></tp:taxon-name>, <tp:taxon-name><tp:taxon-name-part taxon-name-part-type="tribe">Dirhagini</tp:taxon-name-part></tp:taxon-name>)</article-title><source>Zookeys</source><day>13</day><month>8</month><year>2018</year><volume>2018</volume><issue>781</issue><fpage>81</fpage><lpage>95</lpage><pub-id pub-id-type="doi">10.3897/zookeys.781.21106</pub-id></mixed-citation></tp:treatment-meta><tp:nomenclature><tp:taxon-name>
                  <tp:taxon-name-part taxon-name-part-type="genus" reg="Microrhagus">Microrhagus</tp:taxon-name-part>
                  <tp:taxon-name-part taxon-name-part-type="species" reg="ramosus">ramosus</tp:taxon-name-part>
                </tp:taxon-name><tp:taxon-authority>Fleutiaux, 1902</tp:taxon-authority><xref ref-type="fig" rid="F4">Fig. 4</xref><tp:nomenclature-citation-list><tp:nomenclature-citation><tp:taxon-name>
                      <tp:taxon-name-part taxon-name-part-type="genus" reg="Microrhagus">Microrhagus</tp:taxon-name-part>
                      <tp:taxon-name-part taxon-name-part-type="species" reg="ramosus">ramosus</tp:taxon-name-part>
                    </tp:taxon-name><comment>Fleutiaux, 1902: 24.</comment></tp:nomenclature-citation></tp:nomenclature-citation-list></tp:nomenclature><tp:treatment-sec sec-type="diagnosis" id="SECID0EOAAG"><title>Diagnosis.</title><p>Body: mostly weakly shiny black. Head: frons with a weak carina at midline; antennae pectinate from antennomere III in male. Prothorax: pronotum with dense punctures, average distance between punctures smaller than puncture diameter, disc with paired dimples at middle; notosternal antennal grooves slightly expanded posteriorly. Pterothorax: elytra 2.2 × longer than combined width; metepisternum gradually widened posteriorly, its greatest width wider than outer edge of metacoxal plate; metacoxal plate expanded inward. Abdomen: abdominal ventrite V weakly narrowly rounded at apex.</p></tp:treatment-sec><tp:treatment-sec sec-type="redescription" id="SECID0ETAAG"><title>Redescription.</title><p><bold>Male</bold> (Fig. <xref ref-type="fig" rid="F4">4A, C, D</xref>) 3.3–4.8 mm long and 1.0–1.5 mm wide. <bold>Body</bold> mostly black; antennal branches and tibiae orange-brown; tarsi yellow-brown; surface weakly glossy, with yellow pubescence. <bold>Head</bold> regularly sized, circular punctures, becoming finer and denser near frontoclypeal region; frons with a weak carina at midline; frontoclypeal region slightly depressed at base, weakly sinuate at anterior edge, anterior edge 4.2 × wider than distance between antennal sockets (Fig. <xref ref-type="fig" rid="F4">4G</xref>). <bold>Antennae</bold> (Fig. <xref ref-type="fig" rid="F4">4E</xref>) almost exceeding metacoxal plate, with yellow-brown pubescence, pectinate from antennomere III; processes of antennomeres III, IV, and V 1.4, 2.5, and 2.4 × as long as corresponding antennomeres; antennomere I robust; antennomere II shortest; antennomere III with process near base, 1.7 × longer than II, and 1.3 × longer than IV; antennomere IV with process at mid-length; antennomeres V–X with processes near apex, gradually lengthened and narrowing toward apex; apical antennomere strongly elongate, curved, 9.4 × longer than wide, and 2.2 × longer than X. <bold>Pronotum</bold> 1.1 × wider than long, subparallel-sided near base, gradually narrowed anteriorly from basal two-thirds; surface mostly with denser punctures than on head, average distance between punctures smaller than puncture diameter; disc with paired dimples at middle and a short carina at base of midline, and symmetrically depressed near base; anterolateral carina almost reaching pronotal mid-length; posterolateral carina almost exceeding pronotal mid-length, fused with anterolateral carina in some; antescutellar area weakly notched in dorsal view; pronotal posterior angles sharply projecting, exceeding posterior edge of antescutellar area. <bold>Scutellum</bold> raised; triangular, 1.3 × longer than wide, gradually narrowed posteriorly, and rounded at apex; surface rough, densely pubescent, especially near apex. <bold>Elytra</bold> 2.2 × longer than combined width, subparallel-sided, gradually narrowed posteriorly; disc weakly striate, with irregularly sized and spaced punctures; interstriae slightly convex, with several large and deep punctures near apices; apices simply rounded. <bold>Prosternum</bold> with curved sides, anterior margin slightly bisinuate; surface with more scattered and regularly sized punctures than on pronotum; prosternal process stout, gradually tapered and curved dorsally at posterior end; hypomeron with denser, and larger punctures than on prosternum; notosternal antennal grooves (Fig. <xref ref-type="fig" rid="F4">4I</xref>) slightly widened posteriorly, barely punctate, glabrous, and with pits. <bold>Mesoventrite</bold> with coarse surface, with irregularly sized and spaced punctures; mesopleuron with rough surface, especially anteriorly. <bold>Metaventrite</bold> with finer and sparser punctures than on prosternum, especially at middle; disc with a weak groove at midline, not reaching anterior margin; metepisternum (Fig. <xref ref-type="fig" rid="F4">4J</xref>) gradually widened posteriorly, its greatest width 1.2 × wider than outer edge of metacoxal plate; metacoxal plate (Fig. <xref ref-type="fig" rid="F4">4K</xref>) expanded inward, medially 2.3 × wider than laterally. <bold>Legs</bold> (Fig. <xref ref-type="fig" rid="F4">4O</xref>) slender; metatarsomere I 1.3 × longer than II–IV combined; metatarsomere II 1.3 × longer than III; metatarsomere V 1.5 × longer than II; claws simple. <bold>Abdomen</bold> punctate as metaventrite; ventrite V narrowly rounded at apex (Fig. <xref ref-type="fig" rid="F4">4L</xref>). <bold>Aedeagus</bold> (Fig. <xref ref-type="fig" rid="F4">4M–N</xref>) five × longer than wide; median lobe slightly curved ventrally, deeply bifurcate at apex; lateral lobes as long as median lobe, subparallel-sided, curved ventrally, with basally attached secondary lateral lobes; secondary lateral lobes parallel-sided, curved ventrally, pointed at apex; ventral lobe shorter than median lobe, parallel-sided, truncate at apex, and densely pubescent; phallobase rectangular, 1.6 × longer than wide, almost one-third of entire length of aedeagus. <bold>Female</bold> (Fig. <xref ref-type="fig" rid="F4">4B</xref>) is distinguished from male by following characters: frontoclypeal region with anterior edge, four × longer than distance between antennal sockets (Fig. <xref ref-type="fig" rid="F4">4H</xref>); antennae (Fig. <xref ref-type="fig" rid="F4">4F</xref>) serrate, not reaching metacoxal plate; antennomere I stout; antennomere II short, as long as IV; antennomere III 1.9 × longer than wide, 1.7 × longer than IV; antennomere IV–X gradually lengthened, narrowing and more strongly toothed toward antennal apex; apical antennomere elongate, 3.5 × longer than wide, 2.2 × longer than previous one.</p><fig id="F4" position="float" orientation="portrait"><label>Figure 4.</label><caption><p><italic><tp:taxon-name><tp:taxon-name-part taxon-name-part-type="genus" reg="Microrhagus">Microrhagus</tp:taxon-name-part><tp:taxon-name-part taxon-name-part-type="species" reg="ramosus">ramosus</tp:taxon-name-part></tp:taxon-name></italic> (Fleutiaux, 1902). <bold>A, C–E, G, I–O</bold> male <bold>B, F, H</bold> female <bold>A, B</bold> dorsal habitus <bold>C</bold> ventral habitus <bold>D</bold> lateral habitus <bold>E–F</bold> antenna <bold>G–H</bold> frons <bold>I</bold> antennal groove <bold>J</bold> metepisternum <bold>K</bold> metacoxal plate <bold>L</bold> abdominal ventrite V <bold>M–N</bold> aedeagus <bold>O</bold> metatarsus. Scale bar: 1 mm (<bold>A–F</bold>); 0.5 mm (<bold>G–O</bold>).</p></caption><graphic xmlns:xlink="http://www.w3.org/1999/xlink" xlink:href="zookeys-781-081-g004.jpg" position="float" orientation="portrait" xlink:type="simple" id="oo_223015.jpg"/></fig></tp:treatment-sec><tp:treatment-sec sec-type="material" id="SECID0E2EAG"><title>Specimens examined.</title><p><bold>&lt;Gangwon-do&gt;</bold> 3♂1♀, Beopheung-ri, Suju-myeon, Yeongwol-gun, <named-content xmlns:xlink="http://www.w3.org/1999/xlink" content-type="dwc:verbatimCoordinates" xlink:type="simple"><named-content content-type="geo-json" specific-use="{&#34;type&#34;:&#34;Point&#34;,&#34;coordinates&#34;:[128.254306,37.378108]}" id="NCID0EGFAG" xlink:type="simple">N37°22'41.19", E128°15'15.50"</named-content></named-content>, 550m alt., flight intercept trap, 19 June–02 July, 2015, Seung and Lee leg. (<abbrev xmlns:xlink="http://www.w3.org/1999/xlink" xlink:title="Seoul National University" id="ABBRID0ELFAG" xlink:type="simple">SNU</abbrev>); 2♂1♀, Deokgu-ri, Sangdong-eup, Yeongwol-gun, <named-content xmlns:xlink="http://www.w3.org/1999/xlink" content-type="dwc:verbatimCoordinates" xlink:type="simple"><named-content content-type="geo-json" specific-use="{&#34;type&#34;:&#34;Point&#34;,&#34;coordinates&#34;:[128.816536,37.092906]}" id="NCID0ESFAG" xlink:type="simple">N37°5'34.46", E128°48'59.53"</named-content></named-content>, 648m alt., flight intercept trap, 19 June–02 July 2015, Seung and Lee leg. (<abbrev xmlns:xlink="http://www.w3.org/1999/xlink" xlink:title="Seoul National University" id="ABBRID0EXFAG" xlink:type="simple">SNU</abbrev>); 3♂, Deokgu-ri, Sangdong-eup, Yeongwol-gun, <named-content xmlns:xlink="http://www.w3.org/1999/xlink" content-type="dwc:verbatimCoordinates" xlink:type="simple"><named-content content-type="geo-json" specific-use="{&#34;type&#34;:&#34;Point&#34;,&#34;coordinates&#34;:[128.816536,37.092906]}" id="NCID0E5FAG" xlink:type="simple">N37°5'34.46", E128°48'59.53"</named-content></named-content>, 648m alt., flight intercept trap, 02–16 July, 2015, Seung and Lee leg. (<abbrev xmlns:xlink="http://www.w3.org/1999/xlink" xlink:title="Seoul National University" id="ABBRID0EDGAG" xlink:type="simple">SNU</abbrev>); 5♂, Hoenggye-ri, Daegwanryeong-myeon, Pyeongchang-gun, <named-content xmlns:xlink="http://www.w3.org/1999/xlink" content-type="dwc:verbatimCoordinates" xlink:type="simple"><named-content content-type="geo-json" specific-use="{&#34;type&#34;:&#34;Point&#34;,&#34;coordinates&#34;:[128.756056,37.683042]}" id="NCID0EKGAG" xlink:type="simple">N37°40'58.95", E128°45'21.80"</named-content></named-content>, 830m alt., flight intercept trap, 05–29 June, 2016, Seung and Jung leg. (<abbrev xmlns:xlink="http://www.w3.org/1999/xlink" xlink:title="Seoul National University" id="ABBRID0EPGAG" xlink:type="simple">SNU</abbrev>); 1♂, Jindong-ri, Girin-myeon, Inje-gun, <named-content xmlns:xlink="http://www.w3.org/1999/xlink" content-type="dwc:verbatimCoordinates" xlink:type="simple"><named-content content-type="geo-json" specific-use="{&#34;type&#34;:&#34;Point&#34;,&#34;coordinates&#34;:[128.406658,37.969750]}" id="NCID0EWGAG" xlink:type="simple">N37°58'11.10", E128°24'23.97"</named-content></named-content>, 619m alt., 13 July, 2016, M. S. Oh leg. (<abbrev xmlns:xlink="http://www.w3.org/1999/xlink" xlink:title="Seoul National University" id="ABBRID0E2GAG" xlink:type="simple">SNU</abbrev>). <bold>&lt;Jeollanam-do&gt;</bold> 1♂, Donggok-ri, Ongnyong-myeon, Gwangyang-si, <named-content xmlns:xlink="http://www.w3.org/1999/xlink" content-type="dwc:verbatimCoordinates" xlink:type="simple"><named-content content-type="geo-json" specific-use="{&#34;type&#34;:&#34;Point&#34;,&#34;coordinates&#34;:[127.613592,35.087047]}" id="NCID0EEHAG" xlink:type="simple">N35°5'13.37", E127°36'48.93"</named-content></named-content>, 577m alt., flight intercept trap, 04–15 July, 2016, Seung and Lee leg. (<abbrev xmlns:xlink="http://www.w3.org/1999/xlink" xlink:title="Seoul National University" id="ABBRID0EJHAG" xlink:type="simple">SNU</abbrev>). <bold>&lt;Jeju Is.&gt;</bold> 1♂, Gyorae gotjawal, Gyorae-ri, Jocheon-eup, Jeju-si, <named-content xmlns:xlink="http://www.w3.org/1999/xlink" content-type="dwc:verbatimCoordinates" xlink:type="simple"><named-content content-type="geo-json" specific-use="{&#34;type&#34;:&#34;Point&#34;,&#34;coordinates&#34;:[126.670208,33.439208]}" id="NCID0ESHAG" xlink:type="simple">N33°26'21.15", E126°40'12.75"</named-content></named-content>, 428m alt., flight intercept trap, 13 May–10 June, 2016, Seung and Jung leg. (<abbrev xmlns:xlink="http://www.w3.org/1999/xlink" xlink:title="Seoul National University" id="ABBRID0EXHAG" xlink:type="simple">SNU</abbrev>); 1♂, Seongpanak, Gyorae-ri, Jocheon-eup, Jeju-si, <named-content xmlns:xlink="http://www.w3.org/1999/xlink" content-type="dwc:verbatimCoordinates" xlink:type="simple"><named-content content-type="geo-json" specific-use="{&#34;type&#34;:&#34;Point&#34;,&#34;coordinates&#34;:[126.620492,33.386339]}" id="NCID0E5HAG" xlink:type="simple">N33°23'10.82", E126°37'13.77"</named-content></named-content>, 752m alt., flight intercept trap, 13 May–10 June, 2016, Seung and Jung leg. (<abbrev xmlns:xlink="http://www.w3.org/1999/xlink" xlink:title="Seoul National University" id="ABBRID0EDIAG" xlink:type="simple">SNU</abbrev>).</p></tp:treatment-sec><tp:treatment-sec sec-type="distribution" id="SECID0EHIAG"><title>Distribution.</title><p>Korea, Japan.</p></tp:treatment-sec><tp:treatment-sec sec-type="remarks" id="SECID0EMIAG"><title>Remarks.</title><p><italic><tp:taxon-name><tp:taxon-name-part taxon-name-part-type="genus" reg="Microrhagus">Microrhagus</tp:taxon-name-part><tp:taxon-name-part taxon-name-part-type="species" reg="ramosus">ramosus</tp:taxon-name-part></tp:taxon-name></italic> shows morphological variation as below: pronotal anterolateral carina and posterolateral carina obscure in some, appearing fused in some; ventral lobe of aedeagus sub-parallel sided in some, slightly widened near apex.</p></tp:treatment-sec></tp:taxon-treatment>
